# Supplementary material for: Half circular modified burr−III distribution, application with different estimation methods
Source: PLoS One. 2022 May 17;17(5):e0261901. doi: 10.1371/journal.pone.0261901 (PMC9113593; doi:10.1371/journal.pone.0261901)
Supplement: S1 Data — (XLSX) [file pone.0261901.s005.xlsx]

## Sheet: Sheet1
Table 6.1: Data of Posterior Corneal Curvature of 23 Patients
Patient		Posterior Corneal Curvature (radian)	Patient	Posterior Corneal Curvature (radian)
1	1.6		13	1.47
2	1.21		14	1.74
3	1.46		15	1.67
4	2.1		16	1.38
5	1.4		17	0.53
6	1.82		18	1.69
7	1.57		19	1.63
8	1.56		20	1.56
9	1.85		21	1.81
10	0.6		22	2.09
11	1.7		23	2.29
12	1.97
